# Supplementary material for: Host–Gut Microbiota Interactions: Exploring the Potential Role of Vitamin B1 and B2 in the Microbiota–Gut–Brain Axis and Anxiety, Stress, and Sleep Quality
Source: Nutrients. 2025 May 31;17(11):1894. doi: 10.3390/nu17111894 (PMC12158063; doi:10.3390/nu17111894)
Supplement: Supplementary file 1 [file nutrients-17-01894-s001.zip]

Archive with 1 entries (1 files):
- nutrients-3611864-supplementary.pdf
